# Supplementary material for: Partial Characterization of Three Bacteriophages Isolated from Aquaculture Hatchery Water and Their Potential in the Biocontrol of Vibrio spp
Source: Microorganisms. 2024 Apr 29;12(5):895. doi: 10.3390/microorganisms12050895 (PMC11123731; doi:10.3390/microorganisms12050895)
Supplement: Supplementary file 1 [file microorganisms-12-00895-s001.zip]

Archive with 1 entries (1 files):
- microorganisms-2966712-supplementary.pdf
